# Supplementary material for: The Interplay between Dietary Phosphorous, Protein Intake, and Mortality in a Prospective Hemodialysis Cohort
Source: Nutrients. 2022 Jul 26;14(15):3070. doi: 10.3390/nu14153070 (PMC9330827; doi:10.3390/nu14153070)
Supplement: Supplementary file 1 [file nutrients-14-03070-s001.zip]

Archive with 1 entries (1 files):
- nutrients-1783133-supplementary.pdf
